# Supplementary material for: Medicinal-Cosmetic Potential of the Local Endemic Plants of Crete (Greece), Northern Morocco and Tunisia: Priorities for Conservation and Sustainable Exploitation of Neglected and Underutilized Phytogenetic Resources
Source: Biology (Basel). 2021 Dec 16;10(12):1344. doi: 10.3390/biology10121344 (PMC8698715; doi:10.3390/biology10121344)
Supplement: Supplementary file 1 [file biology-10-01344-s001.zip]

Archive with 3 entries (2 files):
- biology-1497607-supplementary/
- biology-1497607-supplementary/Supplementary Material S1.pdf
- biology-1497607-supplementary/Supplementary Material S2.pdf
